# Supplementary material for: Impact of Formulation Conditions on Lipid Nanoparticle Characteristics and Functional Delivery of CRISPR RNP for Gene Knock-Out and Correction
Source: Pharmaceutics. 2022 Jan 17;14(1):213. doi: 10.3390/pharmaceutics14010213 (PMC8778360; doi:10.3390/pharmaceutics14010213)
Supplement: Supplementary file 1 [file pharmaceutics-14-00213-s001.zip]

Archive with 1 entries (1 files):
- pharmaceutics-1524798-supplementary.pdf
